# Supplementary material for: Artificial intelligence as a tool for diagnosis in digital pathology whole slide images: A systematic review
Source: J Pathol Inform. 2022 Sep 8;13:100138. doi: 10.1016/j.jpi.2022.100138 (PMC9577128; doi:10.1016/j.jpi.2022.100138)
Supplement: Supplementary file 1 — Supplementary material [file mmc1.xlsx]

## Sheet: Página1
				Artificial Intelligence as a tool for diagnosis in Digital Pathology Whole Slide Images: A Systematic Review
				João Pedro Mazuco Rodriguez, Rubens Rodriguez, Vitor Werneck Krauss Silva, Felipe Campos Kitamura, Gustavo Cesar Antônio Corradi, Ana Carolina Bertoletti de Marchi, Rafael Rieder.
				Supplementary Table 1.
Authors	Year	Diagnosis	Dataset source	Pre-processing and Data Augmentation	Model (Patch level)	Model (Slide Level)	Transfer Learning	Results (Slide level)
Lucas et al. 33	2019	4 Classes: Stroma, non-atypical glands, GP 3 and GP 4 (merged GP 4 with 5)	Archives of the department of Pathology of the Amsterdam University Medical Centers. 38 biopsies and 96 tissues sections were obtained.	Data augmentation (rotation by 90°, 180° and 270° and vertical and horizontal flipping) and balancing data	InceptionV3 and SVM	Percentages of the GPs were used to the final gleason group	No	Kappa: 0.70
Pantanowitz et al. 40	2020	18 Classes: 1 Adenocarcinoma: Gleason 3 2 Adenocarcinoma: Gleason 4 3 Adenocarcinoma: Gleason 5 4 Perineural invasion 5 Other cancers: extraprostatic extension, neuroendocrine tumor, etc. 6 High-grade prostatic intraepithelial neoplasia (PIN) 7 Chronic Inflammation 8 Atrophic glands 9 Basal-cell hyperplasia 10 Acute inflammation 11 Benign tissue: stroma 12 Benign tissue: smooth muscle 13 Benign t…	Archives of the Pathology Institute at Maccabi Healthcare Services centralized laboratory (MegaLab) in Israel	Tissue segmentation: Gradient Boosting classifier applied to patches to discard blurry areas and background. Data Augmentation: rotations of 90 degrees, horizontal flips and color augmentation	Three CNNs working on different magnifications: InceptionV1, InceptionV3 and ResNet101	Cancer related channels was summed, a local average to avoid outliers was applied and then the maximum score was used as the final diagnosis	Yes	AUC for cancer detection: 0.997 and 0.991 in external set AUC for Gleason score 6 or ASAP vs Gleason score 7-10: 0.941 and ASAP or Gleason pattern 3 or 4 vs Gleason pattern 5: 0.957
Ström et al. 49	2020	Two stages: Binary Segmentation: Benign and Malign and a 4-class classifier for the malign area: benign and Gleason grade 3, 4 and 5	Prospective, population-based, screening-by-invitation STHLM3 study (ISRCTN84445406) of prostate cancer in men aged 50–69 years residing in Stockholm, Sweden.	Tissue segmentation: Grayscale + 2D Laplacian operator + Threshold + Morphological closing to discard smaller regions + HSV Transform to remove pen marks Data Augmentation: Rotations of 90 degrees and 50% chance of flipping	30 CNNs (InceptionV3) using different batch sizes during training	Each CNN class output generated a probability map. The features of the whole-slide were then extracted. These features feed a boosted tree. There was one boosted tree for each CNN	Yes	AUC for cancer detection: 0.997 and 0.987 for the external test Gleason score Kappa: 0.62 (Pathologists had values of 0.60 to 0.73) Pathologist report Kappa: 0.83 and 0.7 for the external test
BenTaieb et al. 6	2017	5 classes of ovarian carcinoma: High- grade serous (HGSC), endometrioid (EN), clear cell (CC), mucinous (MC) and low-grade serous (LGSC)	Own dataset, available at: http://www.sfu.ca/~abentaie/LSVM_CTXT/LSVM_CTXT.html	-	K-means for feature extraction	LSVM for identification of salient regions and whole slide classification	Yes	Kappa: 0.89
Barker et al. 4	2016	2 classes: Glioblastoma multiforme and low grade glioma	Two datasets: 1 - MICCAI 2014 2- TCGA	Tissue segmentation: Converted to grayscale. Applied automatic contrast enhancement. (3) Took the 8-bit depth complement. (4) Performed hysteresis thresholding. Color deconvolution: Separated hematoxylin and eosin stains. Nuclei segmentation: hematoxylin stain was transformed using top-hat reconstruction. Iterative series of threshold defined candidate nucleis.	A bunch of coarse features were extracted from tiles, followed by a fine feature extractor to decrease computational cost. The features were extracted from nuclei segmentation, cytoplasm segmentation and from the tissue as a whole.	The Elastic Net regression model was used to predict the diagnosis from these features.	No	1- Accuracy: 100% 2- Accuracy: 93%
Xu et al.50	2017	2 classes: Glioblastoma multiforme and low grade glioma	MICCAI 2014	Tissue segmentation: Threshold (RGB value greater than 200 were discarded) Resize: Patches resized to 224x224 pixels Data augmentation: Multiple zooms and overlap between patches	A feature extractor based on AlexNET was used. The output was a 4096-dimensional CNN feature vector. A feature pooling and a feature selector selected the top 100 patches to represent the WSI.	A SVM classfier performs the whole slide level classification	Yes	Accuracy: 97.5%
Bulten et al. 7	2020	7 classes: background, stroma, benign epithelium, Gleason 3, Gleason 4, or Gleason 5	Obtained from patient records of the Radboud University Medical Center	Tissue segmentation: Model to distinguish background Data augmentation: flipping, scaling, rotation, color alterations (hue, saturation, brightness, and contrast), alterations in the H&E color space, additive noise and Gaussian blurring	1 - Semi-automatic labeling: Tumor detection using their own CNN. 2- Training: Used the labeling from the first step for training in pure biopsies (3+3, 4+4 and 5+5) using a five-level-deep U-net because the tumour detection system still outlined large areas of stroma, inflammation, or other non-epithelial tissue	The Gleason Score and Gleason grade group were then inferred by the normalized percentage of the volume of each class (Gleason 3, 4 and 5 and benign)	No	Gleason Score agreement: Test set: Kappa: 0.819 Observer set: Kappa: 0.854 External test set: Kappa: 0.723 and 0.707 (concerning two pathologists with a inter-rater agreement kappa of 0.71)
Gecer et al. 17	2018	5 classes: non-proliferative changes, proliferative changes, atypical ductal hyperplasia, ductal carcinoma in situ and invasive carcinoma.	Obtained from NIH-sponsored projects	Color normalization: Input images were preprocessed by subtracting the overall mean of RGB values of training images from each pixel.	1- Segmentation model: trained in 4 different zooms to detect ROIs and generate a saliency map. The training dataset was obtained by tracking actions of pathologists during the diagnostic process. 2- Classification model: Only one ROI per WSI was selected, used as the best sample to determine the diagnosis. These ROIs were divided in patches of 100x100 pixels and used to train their own proposed …	The classifier CNN was applied in the WSI, after a whole image classification, the saliency map obtained from the segmentation model was used as threshold. After that, only the areas of interest with their respective classification was used as final diagnosis, using the majority voting of the classified labels.	No	Accuracy: 55%. The average accuracy of 45 pathologists was 65%+-7.07%
Silva-Rodríguez et al. 46	2020	3 models: 1 - Gleason grading - 4 classes: non-cancerous and Gleason grade 3, 4 and 5 2 - Cribriform pattern detection - 1 class (binary cross-entropy): cribriform pattern	SICAPv2	Tissue segmentation: Otsu's Thresholding Data augmentation: Rotation and Translation	Gleason grading: Own CNN model, named FSConv, using global max pooling layers. The model outperformed the state-of-the-art models. (1) Cribriform pattern detection: The same FSConv model. Transfer learning using the previous model weights was implemented. (2)	Multi layer perceptron with 2 outputs with 4 classes. The model takes into account the probability the percentage of each Gleason grade and the severity of each grade. The combination of the gleason grading in the 2 outputs has given the final diagnosis. (3)	1- No 2- Yes 3- No	Test set: Accuracy: 0.7622. F1-Score: 0.7125. Kappa: 0.7328. External test set 1: Accuracy: 0.5861. F1-Score: 0.5702. Kappa: 0.6410 External test set 2: Accuracy: 0.5136. F1-Score: 0.4753. Kappa: 0.5116
Sali et al. 43	2019	4 classes: Marsh I, IIIa, IIIb and IIIc	Obtained from the archival biopsies of 34 CD patients from the University of Virginia (UVa) in Charlottesville, VA, United States	Tissue segmentation: Used K-means to select useful patches with tissues (2 clusters: useful and not useful) Color Normalization: approach proposed by Vahadane et al. [68] Resize: 224x224 pixels Data Augmentation: Random horizontal and vertical flipping	Patch inference was performed by a customized Resnet50, removing fully connected layers and keeping only the ResNet backbone as a feature extractor. Then it was added one fully connected layer with 1024 neurons that received the flattened output of the feature extractor. Finally, the output layer with 4 classes was implemented.	The sum of all labels for each patch was used to perform the final whole slide diagnosis.	No	Patch Level: AUC greater than 0.96 for all classes WSI Level: 100% accuracy in all 4 classes
Xu et al. 60	2018	3 classes: Gleason score 6, 7 and 8	The cancer genome atlas (TCGA)	Image Processing: RGB to Grayscale Tissue Segmentation: Otsu's Thresholding	1- Image Tiling: The Otsu's thresholding method applied in the image was used to separate areas of stroma and white background. Possible tumor areas were then selected and used by the feature extractor. 2 - Feature extraction: Own proposed completed and statistical local binary pattern (CSLBP) descriptors applied in non-overlapped patches. All feature values were then integrated using statistical…	After applying a principal component analysis (PCA) to reduce dimensions and remove noises, a multi-class SVM method was used for the final classification.	No	Accuracy of 77.12% and AUC of 0.932
Mercan et al. 34	2017	14 classes: Non-proliferative changes only, Fibroadenoma, Intraductal papilloma w/o atypia, Usual ductal hyperplasia, Columnar cell hyperplasia, Sclerosing adenosis, Complex sclerosing lesion, Flat epithelial atypia, Atypical ductal hyperplasia, Intraductal papilloma w/ atypia, Atypical lobular hyperplasia, Ductal carcinoma in situ, Lobular carcinoma in situ, Invasive carcinoma	Breast Cancer Surveillance Consortium	-	Features were obtained from RoIs (extracted from pathologists' viewing logs). The features extracted were CIE-Lab space, texture histograms from H&E channels obtained using color deconvolution, and architectural features computed from the nucleus detection.	The approach was called MIMLNN and tried to approximate the problem to a single instance multi-label learning, using a space vector embedding, clustering the set using the k-medoid algorithm, calculating the distance between bags, reducing it into a binary learning and solving it by a modified MLSVM algorithm [69].	No	Average precision: 0.7377 (ground truth = consensus of 3 pathologists)
Adnan et al. 1	2020	2 classes: Lung Adenocarcinoma and Lung Squamous Cell Carcinoma	The Cancer Genome Atlas (TCGA)	RoI selection: Selected patches using a color-based algorithm [70][71].	Extracted features of each patch using DenseNet.	Each WSIs was modeled as a graph of features and passed through a Graph Convolutional Network.	DeseNet: Yes GCN:No	0.89 AUC
van Zon et al. 56	2020	3 classes: Melanoma, nevus or negative for both	Obtained from the diagnostic pathology archive of the University Medical Center Utrecht, The Netherlands	Data augmentation: random rotations, color channel shifts, contrast augmentation, Gaussian blurring, and zoom Tissue segmentation: RGB to HSV and Otsu's thresholding in S and V channels.	UNet performs a 2-class segmentation (nevus or melanoma).	If the segmentation model detect a malign area, a three-layer CNN receives the image and the respective segmentation as an input. The CNN outputs a global probability for the slide belonging to each class	No	Dice score: 0.835 and misclassified 15 of 331 WSIs (accuracy of 95.46%)
Wang et al. 57	2019	4 classes: normal, adenocarcinoma, squamous cell carcinoma and small-cell lung carcinoma	Obtained from a collaboration with Sun Yat-sen University Cancer Center (SUCC), State Key Laboratory of Oncology in South China	Tissue segmentation: Otsu's Thresholding Resize: downsampled the WSI by a factor of 4 Data Augmentation: Rotation, translation, flipping, and color jittering	ScanNet was used for patch-prediction. The malign areas were coarse annotated and used to give more penalty for misclassification in the loss function.	The weighted average of the prediction values of a block of patches was used to determine contextual information. Each block was aggregated using a 3-norm pool and creating class descriptors of blocks. For the final evaluation, information from the class descriptors was used to perform a WSI classification using a Random Forest classifier.	No	Accuracy: 0.92
Syrykh et al. 51	2020	2 classes: Follycular lymphoma and follicular hyperplasia	Obtained from two pathology departments: Toulouse University Cancer Institute and Dijon University Hospital, France	Tissue segmentation: Did not mention the technique used	Patch inference was performed by "several CNNs" at different resolutions, but the authors didn't mention almost none details about the CNNs chosen.	WSI inference was performed by averaging all patch inferences. A bayesian neural network indicated uncertainties of the model, which allowed a better performance by removing zoom levels that have high uncertainties.	-	AUC: between 0.92 and 0.99 depending on the resolution level
Wei et al. 59	2019	3 classes: Normal, celiac disease and nonspecific duodenitis	Obtained from Dartmouth-Hitchcock Medical Center	Data augmentation: random rotation and flipping color jittering on the brightness, contrast, saturation and hue Color normalization: normalized by the mean and standard deviation.	Resnet50	A threshold value discarded low confidence patches. If more than x patches were classified as nonspecific duodenitis, then the whole slide was classified as nonspecific duodenitis. Otherwise, the most commonly predicted class was chosen as the whole‑slide prediction.	Yes	Accuracy: 0.877 F1 score: 0.872
Korbar et al. 28	2017	6 classes: hyperplastic polyp, sessile serrated polyp, traditional serrated adenoma, tubular adenoma and tubulovillous/villous adenoma	Obtained from Dartmouth-Hitchcock Medical Center	Data augmentation: rotation of 90 degrees, horizontal flipping and color jittering Color normalization: normalized by the mean and standard deviation of the entire training set Resize: zero-padding	The training was made by selected crops containing colorectal polyps or normal tissue.	The final evaluation on the test set was made in the entire WSI if at least 5 patches were identified as a positive class with 70% of confidence. ResNet-D was used.	No	Accuracy: 0.93 F1 score: 0.888
Nagpal et al. 37	2019	4 classes: non-tumor and Gleason pattern 3, 4 and 5.	Obtained from TCGA, Naval Medical Center San Diego and Marin Medical Laboratories	Data augmentation: perturbations for saturation, contrast, brightness, hue and orientation	InceptionV3 with fewer filters per layer (depth_multiplier=0.1) and modified to be fully-convolutional. Ensemble and Hard-Negative Mining was used.	A k-nearest neighbor model, from patch prediction summarized by percentage of each class in the whole slide	No	Accuracy in Gleason Scoring: 0.70 (pathologists: 0.61)
Olsen et al. 39	2018	3 models with 1 class detection each for basal cell carcinoma, dermal nevi and seborrheic keratoses	Obtained from their own repository (Proscia Pathology Cloud) (not mentioned specific labs)	Tissue segmentation: not mentioned the technique	A derivative VGG segmented the area of diagnosis.	A rule-based discrimination eliminated false-positive areas. The final areas segmented trained a second classification model (not mentioned details). If the final label indicate presence of lesions, final slide level diagnosis were decreed.	No	Study 1 Accuracy: 0.9945 Study 2 Accuracy: 0.994 Study 3 Accuracy: 100
Wei et al. 59	2019	6 classes: benign and 5 classes of adenocarcinoma: Lepidic, acinar, papillary, micropapillary and solid	Obtained from Dartmouth-Hitchcock Medical Center in Lebanon	Tissue segmentation: RGB threshold Data augmentation: Random 90° rotation, random horizontal and vertical flipping, and color jittering on the brightness, contrast, saturation and hue. Color normalization: normalized by the mean and standard deviation of training set	Resnet18	A three-step heuristic method was used. First, classes comprising less than five percent of the patch predictions, as well as the benign class, were dropped. Then, the most frequent class was assigned to the predominant label. Finally, all remaining cancerous pattern classes were assigned to minor labels.	Yes	Average Kappa between 3 pathologists: 0.525 (Inter-pathologist kappa was 0.475)
Ianni et al. 20	2020	4 classes: Basaloid, squamous, melanocytic and others (normal or other neoplastic and inflammatory disorders)	Obtained from Dermatopathology Laboratory of Central States	-	First, a 6-layer encoder-decoder CNN performed an image normalization. A second CNN (U-Net) performed a RoI extraction, trained with annotated areas.	WSI Level: A third proposed CNN with 10 layers performs a final slide diagnosis using Multiple Instance Learning (MIL).	No	Accuracy: 78%
Iizuka et al. 21	2020	3 classes for both gastric and colon: Adenocarcinoma, adenoma and benign	Obtained from Hiroshima University Hospital	Tissue segmentation: Threshold Data augmentation: Random horizontal and vertical flipping, random rotations, position offsets, hue and saturation offsets, and contrast and brightness perturbations.	Reduced InceptionV3	A RNN receive as input the feature extracted by the previous model, using it last but one layer. All the tiles extracted in an arbitrary number were used as input.	No	AUC for adenocarcinoma and adenoma, respectively: Test Set: Stomach: 0.97 and 0.99 Colon: 0.96 and 0.99 External Test Set: Stomach: 0.98 and 0.93 Colon: 0.97 and 0.96
Campanella et al. 8	2019	2 classes: Basal cell carcinoma and benign	Obtained from Memorial Sloan Kettering	-	ResNet34	RNN receive as input the feature extracted by the previous model, using it last but one layer. The 10 most suspicious tiles were used.	No	AUC: 0.994
Chuang et al. 9	2020	3 classes: Nasopharyngeal carcinoma, benign and background	Obtained from the archives of Department of Pathology, Chang Gung Memorial Hospital in Linkou, Taiwan.	-	ResNetXt	After each patch was inferred, the WSI was reconstructed with a probability map and resized in a lowest resolution, and was used as the input of a ResNet model.	Yes	AUC: 0.985
Caption	-	Not specified or not mentioned
